# Supplementary material for: Outpatient treatment of decompensated heart failure: A systematic review and study level meta‐analysis
Source: ESC Heart Fail. 2024 Jul 16;12(2):761–9. doi: 10.1002/ehf2.14841 (PMC11911626; doi:10.1002/ehf2.14841)
Supplement: Supplementary file 1 — Figure S1. Identifying and comparing OPM vs IPM papers and statistics. [file EHF2-12-761-s002.xlsx]

## Sheet: Sheet1
Suppl Fig. 1 - Identifying and comparing OPM vs IPM papers and statistics	In (0) or Out (1)	Population	30 Day Mortality	30 Day All Cause Hospitalization	30 day HF Hospitalizations	30 day Composite Outcome (all cause death or hospitalization)	60 Day Mortality	60 Day All Cause Hospitalization	60 Day HF Hospitalization	60 day composite outcome - all cause death or hospitlization	Population	Age (Mean)	AgexN	Number of male patients	comment
ALL OPM STUDIES [Reference no.]
Al- Ani [36]	1	19	NA	NA	11	NA	NA	NA	NA	NA	19	65	1235	11
Alghalayini [23]	1	105	NA	14	NA	NA	NA	NA	NA	NA	105			77	age - % of ranges stated
Buckley 2016 [35]	1	60		19		NA	1	23	13	NA
Buckley 2016 (new - comparison) [19]	1		NA	NA	NA	NA	NA	NA	NA	NA
Buckley 2019 [20]	1	283	7	NA	79	NA	NA	NA	NA	NA	283	68	19244	175
Butler [42]	1	4460	NA	697	524	NA	NA	NA	NA	NA	4460	56.1	250206	2839
Banerjee [17]	1	17	0	3	1	3	NA	NA	NA	NA	17	70	1190	12	follow up of 28 days - POSSIBLE underestimation of number of deaths and hospitalisation
Freimark [29]	1	190	47	NA	NA	NA	NA	NA	NA	NA	190	65	12350	168	patients followed up for 1 month
Fort [16]	1	119	5	NA	33	NA	NA	NA	38	NA	119	75	8925	42
Brightpurpose (Evaluation of IV diuretics pilot for BHF . Final report. [18]	1	96	0	NA	NA	NA	NA	NA	NA	NA	96	75	7200	73
Gilotra [37]	1	19	NA	8	NA	8	NA	NA	NA	NA	19	54	1026	10
Herbert [30]	1	577	NA	NA	NA	NA	NA	NA	NA	NA	577	58	33466	398
Ioannou [22]	1	245	NA	34	NA	NA	8	17	NA	21	245	73.1	17909.5	170
Lazkani [31]	1	7	0	NA	0	0	NA	NA	NA	NA	7			4	No age data
Schipper [32]	1	23	NA	NA	NA	NA	NA	NA	NA	NA	23	70	1610	NA
Shah [43]	1	11	0	NA	NA	NA	0	NA	NA	NA	11	67	737
St Amand [39]	1	27	NA	NA	NA	NA	NA	NA	NA	NA	27	78.3	2114.1	27
Vaishnav [41]	1	44	NA	NA	NA	NA	NA	NA	NA	NA	44	71.3	3137.2	33
Zuzarte [21]	1	138	NA	5	0	NA	NA	NA	NA	NA	138	74.6	10294.8	78
5 papers compared IN vs OUT
Thomas [13]	1	172	5	26	NA	NA	NA	NA	NA	NA	172	78.8	13553.6	77
Salmon [12]	1	1012	111	174	NA	NA	NA	NA	NA	NA	1012	74.2	75090.4	578	57.1% male (577.852)
Wong [14]	1	13	1	4	2	NA	2	6	NA	NA	13	70	910	10
Hamo [15]	1	27	0	2	1	2	NA	NA	NA	NA	27	61.6	1663.2	15
Ahmed [11]	1	79	4	NA	17	20	NA	NA	NA	NA	79	77	6083	45
total		7683	180	986	668	33	11	46	51	21	7683		467945	4842
Right is % male														0.633024
Right is MEAN AGE													61.8075
Right is mean age of OPM (5 papers)															74.674
Right is % male OPM (5 papers)											1303		97300.2	725	0.556408
30-day mortality (aggregate all studies)		2026	0.088845
30 Day All Cause Hospitalisation (all studies)		6208		0.158827
30 Day HF Hospitalisation (all studies)		5162			0.129407
Right is population with 30 day all cause death or hospitalization (composite outcome)		149				0.221477
30-day mortality (IN vs OUT studies)			0.0928626
30 Day All Cause Hospitalisation (IN vs OUT studies)				0.168301
30 Day HF Hospitalisation (IN vs OUT studies)					0.168067
Right is population with 30 day all cause death or hospitalization (IN vs OUT studies)						0.207547
60 day results
60-day mortality (aggregate all studies)							3.34347
60 Day All Cause Hospitalisation (all studies)								14.4654
60 Day HF Hospitalisation (all studies)									28.4916
Inpatient Comparisons
Thomas [13]	0	36	8	6	NA	NA	NA	NA	NA	NA	36	78.3	2818.8	18
Ahmed [11]	0	75	19	NA	12		NA	NA	NA	NA	75	72	5400	45
Salmon [12]	0	1889	292	415	NA		NA	NA	NA	NA	1889	77.1	145642	1047	55.4% male = 1046.506
Hamo [15]	0	36	0	10	6		NA	NA	NA	NA	36	62.8	2260.8	23
Wong [14]	0	11	1	2	1	NA	2	4	2	NA	11	81.8	899.8	4
total		2047	320	433	19		2	2	NA	NA	2047	74.4	157021	1137
30-day mortality (aggregate all studies)			15.6326									Right is MEAN AGE	76.708	0.555447	Left is % male
30 Day All Cause Hospitalisation (all studies)				21.9574
30 Day HF Hospitalisation (all studies)					15.5738
30 day Composite Outcome
60 day results
60-day mortality (aggregate all studies)							18.1818
60 Day All Cause Hospitalisation (all studies)								36.3636
60 Day HF Hospitalisation (all studies)									18.1818
TOTAL POPULATION ALL STUDIES		9730
EXCLUDED STUDIES															REASON FOR EXCLUSION
Verma [40]	1	27	NA	NA	NA	NA	NA	NA	NA	NA	27	72	1944	25	72 age is a median (excluded)
Greene [26]	1	NA	NA	NA	NA	NA	NA	NA	NA	NA	NA	NA		NA	rates stated for missing data (i.e no absolute numbers)
Makadia [34]	1	106	NA	NA	NA	NA	NA	NA	NA	NA	106	68	7208	56	FOLLOWS UP FOR 180 DAYS (but no 30/60 days data)
Ryder [28]	1	107	NA	NA	NA	NA	NA	NA	NA	NA	107	71	7597	80	patients followed up for varying amounts of time
Sica [38]	1	27	NA	NA	NA	NA	NA	NA	NA	NA	27	68.7	1854.9	85.2	7 DAY follow up ONLY ; IV v SC
